# Supplementary material for: Retrotransposon-Derived Promoter of Mammalian Aebp2
Source: PLoS One. 2015 Apr 27;10(4):e0126966. doi: 10.1371/journal.pone.0126966 (PMC4411029; doi:10.1371/journal.pone.0126966)
Supplement: S1 Table — (XLSX) [file pone.0126966.s007.xlsx]

## Sheet: Sheet1
Supplemental table S1A: Bisulfite Primers for Aebp2 P1 COBRA, Bisulfite Sequencing and Imprinting Test
PRIMER NAME	FORWARD PRIMER	REVERSE PRIMER	Polymorphism	PCR PRODUCT (bp)	GENOMIC CO-ORDINATES OF REGIONS AMPLIFIED (mm9)	RESTRICTION ENZYME
Aebp2 P1 COBRA primer	GAAGTTTAGGAAGATGTAATGTTTTTTTAGTTG	TAAATCCTAAAACTTCTAATAAAATCTAAAATAACAC	N/A	474	chr6:140571026-140571498	TaqI
Aebp2 P1 imprinting test primer 1	TGTTTGGGGATAGGGAGGAGTTTTTTATTAG	TAAATCCTAAAACTTCTAATAAAATCTAAAATAACAC	GAG in/del	421	chr6:140571079-140571499	N/A
Aebp2 P1 imprinting test (nested) primer 2	TGTTTGGGGATAGGGAGGAGTTTTTTATTAGTAG	ATCTAAAATAACACTTATAAACAAACTAAA		398	chr6:140571079-140571476
Supplemental table S1B: RT Primers for Aebp2 P1 Imprinting Test
PRIMER NAME	FORWARD PRIMER	REVERSE PRIMER	Polymorphism	PCR PRODUCT (bp)	GENOMIC CO-ORDINATES OF REGIONS AMPLIFIED (mm9)	RESTRICTION ENZYME
Aebp2 P1 RT-based imprinting test primer	GGAACTCGCTATATAGATCAG	ATGTCCATTAGCGTACTGCT	A(C/T)AGT	420	chr6:140571184-140582233	HpyCH4III
Supplemental Figure S3: Primers for Promoter assay
PRIMER NAME	FORWARD PRIMER	REVERSE PRIMER		PCR PRODUCT (bp)	GENOMIC CO-ORDINATES OF REGIONS AMPLIFIED (mm9)
Aebp2-P1 promoter	TCCCTTCTAGCCTCATACTACAT	GAAGCCGTAAGTGGAGCAAGT		1032	chr6:140570728+140571759
Aebp2-P2 promoter	AGTTTGGGGCGTGCGGGCGCG	GGAATCTACAGAGCAAGGGATC		1000	chr6:140572130+140573129
